# Supplementary material for: ReSVA: A MATLAB method to co-register and mosaic airborne video-based remotely sensed data
Source: MethodsX. 2021 Jul 27;8:101471. doi: 10.1016/j.mex.2021.101471 (PMC8374683; doi:10.1016/j.mex.2021.101471)
Supplement: Supplementary file 1 [file mmc1.zip]

Archive with 4 entries (4 files):
- raw_ir_data.mat
- ReSVA.m
- resva_grid.m
- resva_register.m
